# Supplementary material for: Natural Genetic Variation in the Caenorhabditis elegans Response to Pseudomonas aeruginosa
Source: G3 (Bethesda). 2017 Feb 6;7(4):1137–47. doi: 10.1534/g3.117.039057 (PMC5386862; doi:10.1534/g3.117.039057)
Supplement: Supplementary file 2 [file 1137FileS2.xlsx]

## Sheet: Table S1
Table S1: Strains
Strain	Genotype	Source
N2	WT	CGC
DA650	npr-1(g320) on the N2 background	CGC - made by L. Avery; backcrossed three additional times
RC301	npr-1(g320) on its wild isolate background	CGC
TU3401	sid-1(pk3321); uIs69 V	(Calixto, Chelur, Topalidou, Chen, & Chalfie, 2010)
AY125	npr-1(g320); sid-1(pk3321); uIs69 V	This study. Constructed by crossing strain TU3401 to DA650.
COP1016	C50F4.1(knu123)	Knudra
COP1017	C50F4.1(knu124)	Knudra
VC40748	C13A2.5(gk792531) - Million Mutation Project strain	CGC - C. elegans Gene Knockout Consortium
AY126	str-86(ec320); npr-1(g320)	This study. Constructed by crossing an str-86(ec320) strain to DA650.
AY127	str-86(ec321); npr-1(g320)	This study. Constructed by crossing an str-86(ec321) strain to DA650.
AY128	C50F4.1(knu123);npr-1(g320)	This study. Constructed by crossing strain COP1016 to DA650.
AY129	C50F4.1(knu124);npr-1(g320)	This study. Constructed by crossing strain COP1017 to DA650.
AY130	C13A2.5(gk792531); npr-1(g320)	This study. Constructed by crossing strain VC40748 to DA650.

## Sheet: Table S2
Table S2: Compiled information of survival assays
Figure	Strain/Condition	Iteration	Na	nb	TD50c median (hours)
1A	N2	1	80	68	153
	DA650		80	70	96
	RC301		80	43	196
	N2	2	80	48	106
	DA650		80	36	96
	RC301		80	38	167
	N2	3	60	55	96
	DA650		60	58	72
	RC301		60	32	192
1B	N2	1	120	92	80
	DA650		120	102	72
	RC301		120	83	72
	N2	2	120	83	82
	DA650		120	59	74
	RC301		120	56	74
	N2	3	120	60	86
	DA650		120	70	72
	RC301		120	85	86
4C	AY125 + vector control	1	60	47	119
	AY125 + C50F4.1RNAi		60	33	144
	AY125 + str-86RNAi		60	45	119
	AY125 + vector control	2	60	38	122
	AY125 + C50F4.1RNAi		60	42	150
	AY125 + str-86RNAi		60	35	173
	AY125 + vector control	3	60	47	74
	AY125 + C50F4.1RNAi		60	42	98
	AY125 + str-86RNAi		60	42	98
4D	AY125 + vector control	1	60	47	119
	AY125 + C13A2.5RNAi		60	38	144
	AY125 + nphp-4RNAi		60	40	119
	AY125 + vector control	2	60	38	122
	AY125 + C13A2.5RNAi		60	46	150
	AY125 + nphp-4RNAi		60	39	98
	AY125 + vector control	3	60	47	74
	AY125 + C13A2.5RNAi		60	41	74
	AY125 + nphp-4RNAi		60	41	74
a N represents the initial number of animals used for the experiment
b n represents the total number of animals scored as death for that particular experiment
c TD50 is the time for 50% of the nematodes to die

## Sheet: Table S3
Table S3: Genes up-regulated in RC301 vs. DA650 in P. aeruginosa
GeneName	Fold Change (RC301 vs. DA650)	p-value (RC301 vs. DA650)
srh-171	311.624	2.57e-07
lips-15	113.864	5.48e-06
Y37F4.3	95.5843	1.93e-07
F12E12.6	69.2291	8.06e-06
Y82E9BL.9	68.9125	1.42e-06
Y82E9BR.11	52.9251	0.00031008
pes-10	49.3983	0.00828482
sdz-9	42.0902	0.00707129
F23G4.1	38.437	0.00345842
ttr-11	36.38	0.000521261
C52E2.8	35.4594	0.00016988
Y46G5A.28	35.1054	0.0156879
ZK1053.3	35.0562	0.00251104
F36H5.8	34.3469	0.00935095
sdz-18	32.4907	0.00579123
str-67	32.4026	0.000213734
ZC239.21	31.314	0.00737382
Y45G5AM.5	30.6802	0.0114855
math-38	25.7284	1.01e-05
fbxb-49	24.3387	0.0116706
dsl-1	22.7835	0.017326
ZK899.5	21.9771	0.0175539
Y106G6H.9	21.5616	0.0125353
Y51H7BR.8	21.444	0.000362121
fbxb-107	21.3202	0.00191313
W01G7.2	21.1227	1.95e-05
Y57A10C.1	20.5162	0.0216195
K10G6.5	20.2252	0.000230555
T26E3.5	20.002	0.0186435
C14C6.12	20.0006	4.28e-05
Y82E9BL.18	19.6799	7.14e-06
fbxb-66	19.2625	0.0247739
bath-33	18.3743	0.0168797
fbxb-119	18.2955	0.00724821
K05F6.10	18.015	0.00276549
T10D4.1	17.9116	0.000562225
sdz-16	17.8489	0.034828
sdz-30	17.395	0.0213456
dct-13	16.8071	0.022244
Y63D3A.11	16.7886	0.0165119
F56F4.8	16.7412	0.0189231
C38D9.8	16.5518	0.0253459
ccch-2	16.4979	0.0229531
fbxb-3	16.2581	0.0153006
btb-3	16.2408	6.47e-06
Y116A8C.20	16.1178	0.0390758
F33H12.1	15.4582	0.00302767
fbxa-22	15.2685	7.4e-05
Y19D2B.2	15.1038	0.027603
F22E5.6	15.0635	0.000101126
sdz-1	14.7159	0.0365706
fbxb-57	14.3989	0.0158012
math-2	14.2937	5e-06
arrd-1	14.2923	0.0398601
Y46D2A.1	14.2482	2.49e-05
Y82E9BL.3	13.4643	0.029697
fbxa-113	13.3832	2.36e-05
fbxa-161	13.1121	0.000601155
fbxa-23	12.7186	5.02e-05
sepa-1	12.6836	0.0213446
M116.1	12.4486	0.0473866
Y38E10A.3	12.3963	0.0138924
C43D7.10	12.3034	0.0258958
vab-19	12.1555	4.24e-06
fbxb-116	11.8469	0.0472413
TC197985	11.8337	0.000151151
F57G9.6	11.8162	3.6e-06
sdz-31	11.782	0.0309811
vet-6	11.7033	0.0298217
F58F9.8	11.6147	0.00291574
NP13406838	11.5408	0.000625498
fbxb-32	11.5233	0.0366454
M195.4	11.3948	0.0011955
Y60A3A.27	11.372	0.000346791
F57G9.3	11.2331	0.0215098
Y44A6C.2	11.1518	0.0339843
sdz-4	11.125	0.0209096
F43G6.5	11.0988	0.0359637
F55C9.14	11.0491	0.0280835
top-2	11.0322	1.25e-05
clec-176	10.9937	0.0188714
fbxb-93	10.9076	0.024529
lips-6	10.766	0.0158681
C08E3.14	10.5965	0.0349132
fbxb-61	10.2787	0.0325066
fbxb-71	10.2539	0.0346458
Y82E9BL.2	10.0397	0.0361481
fbxb-103	9.94452	0.0259307
fbxb-62	9.9158	0.0241999
bath-31	9.90773	0.0295697
Y106G6D.2	9.82015	0.0228541
Y71A12B.11	9.76967	0.0485823
F53C3.10	9.62736	3.01e-05
F47F6.4	9.56361	4.15e-05
fbxb-22	9.52545	0.0447969
ins-19	9.46614	5.42e-05
Y46G5A.39	9.44004	0.0471003
Y37F4.2	9.39707	1.46e-05
C53A3.1	9.31289	0.00347621
tbx-11	9.27603	0.00527295
ZC482.2	9.23736	0.0207135
F47F6.9	9.20113	0.000442111
M142.3	9.16624	0.000133545
Y39G10AL.1	9.01312	0.0455598
math-42	8.99293	0.00204988
Y14H12A.2	8.95464	8.29e-06
F23D12.4	8.87493	0.0052129
fbxb-47	8.84187	0.0356102
fbxa-194	8.82099	0.00451445
jmjd-3.2	8.63813	0.0105564
F55C5.10	8.56137	0.0383977
T07D10.8	8.52281	0.0498732
R11.4	8.48822	0.0011861
fbxb-104	8.24315	0.0257747
fbxc-18	8.22928	0.0397174
K07D4.2	8.15921	0.00313355
T26E3.8	7.88373	0.0420236
T04B8.2	7.88054	0.0323175
F46A8.8	7.83401	3.6e-05
fbxc-34	7.80791	0.0328785
F52C6.9	7.7826	0.000106718
F02H6.6	7.6384	0.00293048
fbxc-24	7.57074	0.0327054
F58E6.6	7.51837	0.0123259
btb-8	7.43215	0.0247776
cht-1	7.43119	0.00587666
Y82E9BR.17	7.40395	0.035325
T24E12.1	7.32939	0.0179368
B0281.8	7.32013	0.0120501
Y53F4B.16	7.30468	0.000146559
fbxa-164	7.27335	0.000401213
F31D5.6	7.24327	0.0301698
haf-6	7.24162	5.27e-06
Y5H2B.3	7.15829	0.0401251
vet-1	7.12507	0.0160114
ins-23	7.06086	0.000291154
dsl-2	6.99955	0.0441522
fbxb-40	6.96026	0.0339602
W06D11.2	6.89449	0.000316494
arrd-11	6.87068	0.00256521
C40A11.6	6.8504	0.0345632
K08B4.2	6.84138	0.00670081
F14B6.3	6.76491	0.0118632
fbxa-58	6.57794	0.0052201
sdz-25	6.55758	0.0455595
clec-96	6.54858	0.000139699
Y73F8A.22	6.51965	0.00784372
F15A4.8	6.50201	4.8e-05
F35E2.8	6.47963	0.0377491
sdz-15	6.45355	0.0134781
T01A4.3	6.41633	2.01e-05
hlh-27	6.4037	0.0325649
clec-266	6.3968	0.0382097
C17F4.12	6.36994	0.00942061
ZC239.6	6.35742	0.000305265
skr-9	6.35001	0.0182758
TC205608	6.34222	0.00013108
T05D4.2	6.32945	0.0409073
kin-34	6.10816	0.00916753
F42G2.5	6.0745	0.000210166
clec-196	6.0638	0.015515
T24C4.2	6.06016	0.0237159
F55C9.3	6.0418	0.0339665
clec-46	5.97267	0.0186294
fbxc-14	5.93348	0.0363506
ZC239.20	5.92986	0.0201797
sdz-2	5.92164	0.0340956
tbx-43	5.91195	0.0222395
R02C2.1	5.90732	0.040081
cyp-35A3	5.88935	0.000660424
Y47D7A.12	5.82545	0.000326595
F49F1.9	5.81748	1.96e-05
fbxb-52	5.81472	0.00678923
sri-67	5.77523	0.0383298
T27C5.8	5.7619	0.0360713
T27E9.6	5.74568	0.00836408
K02B12.2	5.64202	0.0140893
phf-33	5.56758	0.0114535
clec-45	5.46655	0.0125662
Y57A10C.11	5.44356	0.00604321
Y106G6H.10	5.44321	0.0417431
ZK430.5	5.41535	0.0263605
fbxb-29	5.36821	0.0151001
tag-234	5.31714	0.000206368
C05D12.5	5.31167	0.0336222
Y32B12A.7	5.29101	0.00730573
clec-42	5.28103	0.0219864
Y116A8C.1	5.21745	0.00873437
C46C11.4	5.21295	0.0283701
R06B10.7	5.08518	4.15e-06
W03F9.4	5.05549	0.0002896
ZK666.4	5.00554	0.0110096
btb-10	4.99235	0.0133333
fbxc-30	4.97567	0.0375428
T24H10.1	4.94124	5.25e-06
T15H9.6	4.93265	0.0264232
F56G4.2	4.93103	0.0296344
Y57A10B.6	4.90246	0.00995038
end-1	4.86196	0.0466272
arrd-2	4.85399	0.0318203
F44G3.10	4.84963	0.00080413
thn-5	4.82817	0.00029861
cav-1	4.80961	0.00855057
fbxa-51	4.79374	1.29e-05
Y13C8A.1	4.7548	0.00143343
K06H6.1	4.73356	0.00112201
cutl-9	4.73243	0.00644072
Y49F6C.1	4.72265	0.0476362
F19B2.10	4.72218	0.0131346
AC8.12	4.71166	0.000421145
gst-32	4.70764	8.01e-05
fbxc-29	4.67826	0.0260995
F56A8.8	4.59111	0.044493
T02E9.4	4.58405	0.000711071
Y52E8A.4	4.56963	0.000425714
T23F1.5	4.56419	0.000321545
Y66D12A.1	4.55986	0.00281754
T26F2.2	4.54349	0.0195027
fbxa-8	4.53549	0.0131788
ZK673.5	4.47228	0.0115255
ins-35	4.41164	0.00803302
Y17G9B.8	4.39594	6.51e-05
W10G11.4	4.37765	0.0246268
F28D1.2	4.33107	0.0119496
M04D5.1	4.32533	0.00734489
skr-12	4.32141	0.0070018
F15D3.6	4.31599	3.21e-05
fbxa-163	4.31514	0.00155745
F29G9.1	4.3123	0.00564418
Y73F8A.36	4.27522	0.0360199
C60599	4.27345	0.00239764
tsn-1	4.26455	0.000124814
fbxc-51	4.25835	0.016272
dct-7	4.25191	0.00748147
C52D10.10	4.23696	0.00756431
btb-11	4.23611	0.0130994
Y50E8A.11	4.23609	0.0496488
sdz-26	4.2128	0.0405776
Y73C8C.8	4.19698	0.0348257
fbxa-54	4.17486	5.92e-05
T02G5.4	4.16373	0.000110238
F12F6.8	4.15727	0.0174877
C01G10.13	4.14174	0.000636408
dct-8	4.11228	0.00190305
fbxc-28	4.10524	0.0261007
F15B10.3	4.08906	0.00152522
Y26D4A.14	4.08422	0.00422063
D2096.13	4.07358	0.0455753
eya-1	4.04663	0.00907148
C35E7.5	4.03942	0.0100077
Y26D4A.20	4.02814	0.0323673
Y17G7B.22	4.02089	0.00324569
F44E5.3	3.9959	0.000694925
NP177257	3.99413	0.000275188
C52D10.9.2	3.99056	0.0140437
C35E7.3	3.98112	0.0242845
skr-13	3.97579	0.00283511
C27C7.7	3.96529	0.0336788
cyp-35A4	3.95022	0.000521439
gst-29	3.93055	1.23e-05
Y43F8C.16	3.91773	0.0467777
sdz-35	3.90959	0.00287179
sdz-33	3.87591	0.0448835
din-1	3.84283	0.000134689
T25E12.6	3.8112	0.00330984
Y39B6A.23	3.79705	0.0142341
Y57G7A.2	3.78738	0.0161057
T26C11.8	3.71479	0.0089227
TC200561	3.70135	0.0085119
col-135	3.69081	0.00317429
Y48G1BL.1	3.67593	0.000205103
Y34F4.4	3.65502	0.000113912
BJ779647	3.65119	0.00462924
B0273.3	3.64261	0.00034574
R04A9.7	3.64192	0.0422781
TC191480	3.59885	0.0199715
C30G12.2	3.58168	0.0171734
K03A11.1	3.56657	0.0179164
tba-8	3.54572	0.0142949
F26D2.16	3.53984	0.01722
bath-10	3.51927	0.00295094
math-50	3.5112	7.36e-05
fbxb-10	3.50707	0.0241358
F56H9.7	3.49989	0.0174008
sdz-38	3.49694	0.024408
Y57A10A.1	3.49497	0.000200333
F46F5.3	3.47554	0.0100527
pgp-6	3.47452	0.0396372
BJ793289	3.46451	0.000400529
Y54E5B.5	3.45179	0.0364096
kin-33	3.44758	0.0345452
F42A9.6	3.44408	1.74e-05
oac-2	3.43149	0.00630018
fbxa-24	3.429	0.000411032
skr-14	3.4175	0.0108665
F56G4.6	3.41048	6.72e-05
BJ150763	3.38318	0.0237646
C06C3.7	3.37664	0.00661361
TC209124	3.36534	0.034008
ceh-7	3.36229	0.0253935
hacd-1	3.36097	0.00666436
F15E11.15	3.35903	0.0391433
H34I24.3	3.34825	3.57e-05
F58B6.1	3.34604	0.0169426
zeel-1	3.34015	0.023023
TC205905	3.33381	0.000456104
skr-7	3.33143	0.00579023
Y50D7A.1	3.33109	0.000167606
H03G16.6	3.33015	0.00114956
ugt-65	3.32882	0.0302363
unc-130	3.32151	9.63e-05
lipl-3	3.27777	0.00209311
fbxc-17	3.27106	0.00292062
R03H10.7	3.26932	0.041075
fbxa-83	3.26762	0.00632509
AC8.4	3.23892	0.00077294
F23A7.1	3.23299	0.0075019
Y71F9AL.7	3.23173	0.0476435
lim-8	3.22511	0.00085221
BJ808898	3.21073	0.040558
set-13	3.19525	0.027242
nep-7	3.19122	0.00203904
Y47D7A.11	3.18266	0.00044312
T09B4.5	3.18054	0.0434767
Y39A1A.9	3.18038	0.0481168
sdz-21	3.17871	0.0456032
C52111	3.17599	0.000725091
pgp-7	3.16941	0.0467106
vab-1	3.15	1.01e-05
clec-206	3.14072	0.00116821
ZK938.8	3.13904	0.00275224
F56A6.5	3.13083	0.0393039
sdz-20	3.12978	0.0384427
cpt-3	3.12054	0.02042
ZK896.1	3.11487	0.0293531
NP017517	3.11377	0.00549864
F55G11.6	3.10184	0.000285168
NP205942	3.08887	0.0199793
snf-6	3.08078	0.00267456
wrt-7	3.0738	0.044407
dsh-1	3.06276	0.0311305
T08G5.3	3.04744	0.00515598
Y51B9A.10	3.04225	0.00724492
Y46H3C.7	3.04121	0.00555065
C40A11.7	3.03556	0.0188155
F02D10.6	3.03554	0.000304646
C30H6.5	3.03538	0.0030523
F11A5.3	3.01609	0.00827126
C52057	3.01597	0.0384957
Y51H7C.10	3.00568	0.00452816
VY10G11R.3	3.00567	0.0209248
Y39B6A.24	3.00535	0.00151429
math-48	3.00135	0.00370237
ztf-11	2.99487	0.0133637
ZK1236.8	2.98374	0.00728577
EEED8.12	2.98064	0.048766
Y7A5A.8	2.98027	6.65e-05
skr-10	2.96657	0.0195325
sdz-37	2.96484	0.0166244
F11D5.5	2.93607	0.000697343
K09H11.5	2.93008	0.0119875
F15E11.12	2.92591	0.0426107
F56D5.5	2.92227	0.0113183
egas-3	2.91807	0.0142939
F35E8.1	2.91455	0.00545992
srx-21	2.91277	0.0306513
clp-6	2.90896	0.0238039
tcl-2	2.90716	0.00467208
K11D12.6	2.90597	0.0144922
ttr-48	2.90357	0.00991641
gst-38	2.90238	0.000142792
C09B8.5	2.89759	0.00832755
Y119D3B.17	2.89524	0.000491922
nhr-2	2.89482	0.00457642
C34G6.1	2.89464	0.00309042
C33E10.1	2.89366	0.0289189
F56D6.8	2.88999	0.00165107
ZK380.4	2.8896	0.0245739
F15A4.2	2.8885	0.00428041
Y82E9BR.1	2.88207	0.015433
fkh-4	2.87383	0.0108489
clec-144	2.87295	0.00601756
C10A4.7	2.87156	0.0112356
F55G11.7	2.87102	0.000934173
Y51H4A.5	2.86488	0.00185004
inx-2	2.86472	0.00780986
sri-40	2.85739	0.00725626
clec-74	2.85065	0.0161085
ces-2	2.83866	0.0204383
K09E3.6	2.83391	0.0467973
fbxb-11	2.8326	0.0387308
str-226	2.82491	0.00341982
gst-39	2.82175	8.23e-05
scrm-4	2.81636	0.000103278
BJ812742	2.81619	0.000672985
ccch-5	2.81176	0.0026165
K05C4.9	2.81042	0.0366539
rpl-24.1	2.80933	0.000428354
C09B8.4	2.80797	0.0023831
H37A05.4	2.78374	0.00605025
T08D10.4	2.77648	0.000748123
T24C2.2	2.776	0.00310397
ceh-40	2.77375	0.0042053
col-43	2.77125	0.00869751
srbc-75	2.76516	0.00604028
NP182680	2.75493	0.0416759
F17A2.13	2.74919	0.00878449
C08A9.9	2.74716	0.0031195
xbx-4	2.74585	0.00332809
C47F8.1	2.74006	0.00248958
F28H7.2	2.73452	0.000699893
TC207359	2.73415	8.11e-06
Y24F12A.3	2.7326	0.0389076
F58E6.8	2.73258	0.0387288
aat-9	2.72911	0.00479357
K02F6.1	2.72489	0.00081384
sre-16	2.72391	0.0336364
ced-8	2.72357	0.00324235
K09E3.5	2.7216	0.0181915
vig-1	2.7202	9.24e-06
sru-27	2.71201	0.000730385
K11G9.2	2.71115	0.013918
Y39G8B.5	2.7065	0.00264806
grl-6	2.70162	0.0105059
C36C5.15	2.69121	0.00437268
Y46G5A.2	2.69063	0.00115661
taf-7.1	2.68993	0.00395134
Y75B8A.40	2.67946	0.000154141
W04G3.7	2.67577	0.0264701
W09H1.2	2.67429	0.00383152
vet-2	2.671	0.0258751
F07E5.9	2.66481	0.000761543
FN894988	2.66347	0.00797336
nep-19	2.66037	0.0354576
srh-283	2.65686	0.00557518
Y105C5B.20	2.651	0.00126593
C38687	2.65038	0.00441506
glb-5	2.64652	0.00701276
skr-15	2.64476	0.00382031
B0331.2	2.64451	0.00336102
fbxc-39	2.64138	0.0180333
F36G9.7	2.6404	0.000466567
ZC266.1	2.63855	0.013628
ZK1025.2	2.63297	0.00410873
T28C6.3	2.63209	0.0204867
Y22D7AR.7	2.62808	0.000102881
sdz-36	2.62159	0.0145073
TC204612	2.61847	0.023752
F35D2.3	2.61518	0.00327706
rab-18	2.6142	0.00011106
Y47H10A.2	2.61281	0.0472038
F37C12.14	2.61092	0.0203371
TC209062	2.60841	0.0303687
unc-63	2.60833	5.82e-06
oac-5	2.59821	0.0269598
F35G2.3	2.59395	0.0204588
F46B3.18	2.59309	0.0155508
T11B7.1	2.59217	0.0223232
ZK1053.4	2.59026	0.0173008
F27C1.4	2.58956	0.0340667
AC8.3	2.58456	0.00168981
C01A2.1	2.58411	0.017657
T26F2.3	2.58148	0.0011478
F46E10.2	2.57531	0.00443362
Y43F8B.14	2.57472	0.0195003
C08G9.2	2.57189	0.00101473
C36C5.14	2.57127	0.00106445
F02H6.1	2.56277	0.0240124
clec-190	2.56194	0.0150669
ceh-43	2.5603	0.026032
sri-1	2.55725	0.0111261
K11H12.5	2.55686	0.00458262
K02F6.6	2.55502	3.44e-05
F54B11.11	2.55108	0.0281788
clec-232	2.55059	0.000714995
ZK662.5	2.54916	0.017217
C24H12.10	2.5468	0.00806817
NP014447	2.54215	0.00717487
nos-3	2.54032	0.00794121
C01F1.6	2.54	0.000607062
R12E2.8	2.53868	0.0096396
rpa-4	2.53182	0.00236979
F55G11.5	2.53018	0.00230193
W02D7.11	2.52738	0.0420772
cyp-35A2	2.52668	0.00209338
B0563.9	2.51301	0.0331324
C16D9.6	2.50797	0.0110119
F35E8.10	2.50548	0.0420679
AV178111	2.49918	0.00475026
set-28	2.49393	0.000261353
K10D11.2	2.49229	0.00145554
vang-1	2.49206	0.00885711
T28D6.7	2.48546	0.000191996
F23F12.13	2.48043	0.0373273
H12I13.6	2.48001	0.00725242
EEED8.2	2.4713	0.0101812
F32B4.4	2.46798	0.000223234
Y92C3B.2a.1	2.4673	0.000111226
adpr-1	2.46658	0.0145473
F36F12.4	2.46011	0.000557086
T28A11.22	2.45553	0.000171738
BJ775751	2.45455	0.0130825
Y43D4A.10	2.45189	0.000327937
hsp-12.6	2.45041	0.0116984
T02G6.5	2.44805	0.00769221
Y50D7A.3	2.44716	0.000288481
srv-27	2.44661	0.00608975
ZC266.2	2.44588	0.00117415
hlh-2	2.44159	0.0127973
TC199053	2.43753	0.0071469
T06E6.15	2.43574	0.026129
Y69A2AR.25	2.43336	4.39e-05
C27C12.3	2.43215	0.00602536
exc-7	2.43158	0.00134315
ZC204.1	2.4311	0.000144101
fbxc-40	2.42943	0.0456471
clec-118	2.42841	0.00758219
ZK121.2	2.42078	0.0025408
fbxa-165	2.41915	0.00258201
Y66D12A.16	2.41694	0.000205732
Y51H7C.5	2.41469	0.00226457
K04G2.10	2.41165	0.016642
dod-20	2.4108	0.0059099
F22E5.13	2.41051	0.00834671
sre-9	2.40971	0.0095932
K11H12.11	2.39474	0.00876306
pup-2	2.39175	0.0056233
C09G1.3	2.38335	0.0106648
R11G1.7	2.38245	0.00725846
Y75B12A.2	2.38194	0.00762971
oac-3	2.37885	0.0164166
srab-9	2.37726	0.0308502
srx-51	2.37634	0.0414971
srn-1	2.37565	0.021018
ZK512.4	2.37296	0.00611499
F35E8.2	2.36952	0.000684376
arf-1.1	2.36898	0.00768762
TC181620	2.36725	0.0195228
F23A7.4	2.36648	0.0412868
Y9D1A.2	2.3662	0.00774346
C06E1.1	2.36405	0.0208674
fbxa-168	2.36182	0.00105231
clec-222	2.3562	0.0119636
T12A2.3	2.35504	0.045921
B0284.2	2.35407	0.00914099
TC201917	2.34759	4.1e-05
B0416.4	2.34489	0.00521431
sre-37	2.33827	0.00619955
F46F5.16	2.33715	0.00264364
R09D1.11	2.33582	0.00139911
Y13C8A.2	2.33517	0.00121782
sir-2.3	2.33137	0.0155615
his-24	2.32972	0.0144159
C10G8.3	2.3246	0.0136346
lips-5	2.32288	0.0268164
Y65B4A.6	2.31537	0.000794212
C14A6.12	2.31325	0.00263069
F40H3.6	2.31266	0.00167305
fbxb-67	2.31213	0.0269893
F53B3.5	2.30652	0.00964121
T12A2.6	2.30289	0.00220639
K08C9.8	2.30199	0.00527317
F45D11.2	2.30186	0.0183961
F16G10.1	2.29737	0.00103919
TC178935	2.29709	0.0200134
C08A9.8	2.29595	0.00848685
F44F1.6	2.29277	0.0384951
F31A3.5	2.29071	0.00444621
athp-3	2.2894	0.0160737
Y41G9A.6	2.28873	0.0178619
B0391.8	2.28844	0.00387612
srab-11	2.28752	0.00521848
K12D9.1	2.28437	0.0208382
C45272	2.28121	0.00125548
Y41C4A.11	2.27739	0.003509
C04A11.2	2.27478	0.0182447
Y51H7C.15	2.27262	0.00172101
E02C12.8	2.27261	0.0132859
H15N14.4	2.26845	0.0160329
C50D2.6	2.26325	0.0242365
tag-138	2.2616	0.000112728
K08E3.10	2.258	0.0115911
C06A5.12	2.25434	0.00337716
Y7A9D.1	2.25308	0.0424818
F22G12.1	2.25061	0.0284376
ztf-25	2.24958	0.000385791
NP012694	2.24905	0.0452544
msh-4	2.24771	0.00109723
K12D9.8	2.24732	0.0089272
2L52.1	2.24599	0.00601543
fkh-3	2.24359	0.0383524
K09C4.1	2.24223	0.0123058
F54F7.6	2.23914	0.002336
K12H6.9	2.23446	0.000626452
hlh-3	2.23445	0.0426092
lin-65	2.23038	0.0369021
F54A3.1	2.22626	0.000796494
str-140	2.2243	0.0133498
T07H3.7	2.21993	0.0149252
sup-35	2.21923	0.000467998
F11C7.6	2.2192	0.00505194
F13H6.5	2.21875	0.00244675
Y92H12BL.1	2.21725	0.000201314
F59G1.6	2.21542	0.0379047
F45D11.4	2.20043	0.0248864
R08F11.7	2.19954	0.0242014
T07G12.5	2.19935	0.0225872
F22F4.2	2.19422	0.00787834
F22H10.5	2.19409	0.0376561
BJ795361	2.19146	0.0115565
ztf-12	2.19132	0.0176883
F20A1.2	2.19129	0.0207711
btb-7	2.18873	0.00573466
fox-1	2.18701	0.00115801
fbxc-33	2.18643	0.0115149
C42C1.6	2.18415	0.000102084
bath-24	2.18173	0.000396729
lin-36	2.17631	0.00239404
TC198935	2.17419	0.00889855
W06G6.9	2.17321	0.0272288
C47E8.9	2.17309	0.0277444
srx-98	2.17305	0.0158008
E04D5.4	2.1688	0.00046761
H11L12.1	2.162	0.00147519
meg-2	2.1618	0.00301913
D26903	2.16003	0.0223776
cyp-13A3	2.15596	0.00224869
T12G3.7	2.15542	0.000312554
Y46G5A.18	2.15466	0.0082114
F58G6.9	2.15265	0.0100373
Y46G5A.19.2	2.15185	0.000318515
B0228.6	2.15026	0.0142621
F40C5.1	2.1454	0.0184289
Y116A8C.44	2.14236	0.00451574
fbxa-153	2.14117	0.00474858
fbxa-46	2.13988	0.0213584
C54E10.3	2.13538	0.0362023
Y47H10A.5	2.13498	0.00777355
Y67D8B.4	2.13136	0.0272669
Y54G2A.17	2.13105	0.000243019
AV179015	2.13079	0.0328475
K08G2.15	2.13035	0.00331799
C16A11.5	2.12975	0.00204248
flh-3	2.129	0.010587
rpa-3	2.12811	0.0013851
clec-12	2.12708	0.00187613
C50E3.12	2.12567	0.0106046
Y18H1A.14	2.12321	0.00666818
nep-4	2.1227	0.000224298
F20C5.6	2.1187	0.0149851
BJ815451	2.1184	0.0358895
C32H11.1	2.11661	0.00267165
clec-75	2.11456	0.0438538
fbxc-32	2.11429	0.00779295
C08A9.6	2.11342	0.00623022
lag-2	2.11233	0.0404663
C24D10.5	2.11231	0.00883088
Y37H2A.15	2.11208	0.00673516
srv-7	2.11069	0.00573252
Y45F10D.10	2.11052	0.0226874
Y26D4A.21	2.10698	0.00377423
F57G4.6	2.10692	0.0137409
T19H5.6	2.10446	0.0213634
set-12	2.10318	0.0011645
B0554.2	2.10303	0.0381411
Y48G9A.9	2.10194	0.0125292
F22B8.4	2.09963	0.00710139
TC180374	2.09824	0.0287404
hmbx-1	2.09821	0.0083311
F57A10.2	2.09705	0.00463676
T20F10.5	2.0966	0.0027967
dlc-5	2.09566	0.0109623
spr-3	2.09562	0.0112264
Y22D7AL.9	2.0952	0.0193854
fbxa-116	2.09401	0.00144634
F23D12.10	2.09156	0.0296442
ZK512.1	2.09126	0.0217359
Y75B8A.11	2.09059	0.00662957
C45H4.14	2.08898	0.0281686
C08186	2.08708	1.52e-07
elo-2	2.08697	0.0436421
F31F6.1	2.08536	0.0061283
T14B4.8	2.08148	0.00705448
K03D7.3	2.08004	0.0338792
aat-8	2.07849	0.00491644
H39E23.3	2.07362	0.0342784
F54C9.6a.2	2.0729	0.00323354
gpa-1	2.07249	0.000142093
mom-1	2.07089	0.000526394
sru-9	2.07027	0.02259
srx-125	2.06925	0.0491082
sms-2	2.06713	0.0118221
C18H7.11	2.06693	0.00731166
ztf-30	2.06678	0.00506114
F07B10.4	2.06614	0.0289098
R05H10.2	2.0658	0.00140544
ilys-3	2.06482	0.005499
C06C3.5	2.06438	0.0479278
C40H1.8	2.06251	0.0474952
vab-2	2.05816	0.00166861
oac-7	2.05566	0.0106885
EEED8.15	2.05403	0.0404908
K08F11.2	2.05314	0.0124541
hil-3	2.0526	0.0158519
C29E4.15	2.05045	0.000660417
med-1	2.0502	0.0153593
T24A6.16	2.04983	0.0459485
clec-95	2.04676	0.0307159
T10C6.10	2.04559	0.00920027
hil-2	2.04328	0.000954298
H39E20.1	2.04224	0.016287
BJ809432	2.04043	0.0031345
cyp-13A2	2.03929	0.0164859
nas-29	2.03901	0.0479589
cyp-34A7	2.03897	0.0231545
clec-88	2.03375	0.0138407
T10D4.6	2.03249	0.00177531
BJ107170	2.03171	0.0173477
W07B8.4	2.02629	0.045348
K08D10.9	2.02582	0.025839
magu-1	2.02523	0.0352768
F46F5.5	2.01741	0.0251662
K01G12.3	2.01704	0.049138
dop-4	2.01698	0.0317631
Y15E3A.3	2.01668	0.0168923
arrd-3	2.01549	0.00628603
Y46B2A.2	2.01351	0.00569721
C46E10.9	2.01186	0.0158266
C44C10.5	2.01148	0.0472764
max-2	2.00882	4.66e-05
F19B10.5	2.0062	0.000413747
ten-1	2.00413	0.00137861
scl-27	2.0041	0.0102767
srg-13	2.00269	0.00339383
F54A3.6	2.00213	0.000113863
T23F11.4	2.00157	0.0178065
F23F1.5	2.0006	0.000665641

## Sheet: Table S4
Table S4: Summary of the survival to P. aeruginosa infection of strains selected for WGS.
Strain	Parental/Progeny	Survival to pathogen phenotype	N(a)	p-value(b)
DA650	Parental	ESP
RC301	Parental	ERP
S1	Progeny	ERP	5	p <0.0001
S2	Progeny	ERP	7	p <0.0001
S3	Progeny	ERP	4	p <0.0001
S4	Progeny	ERP	5	p <0.0001
S5	Progeny	ERP	4	p <0.0001
S6	Progeny	ERP	6	p <0.0001
S7	Progeny	ERP	5	p <0.0001
S8	Progeny	ERP	5	p <0.0001
S9	Progeny	ERP	5	p <0.0001
S10	Progeny	ERP	6	p <0.0001
S11	Progeny	ERP	5	p <0.0001
S12	Progeny	ERP	3	p <0.0001
S13	Progeny	ERP	4	p <0.0001
(a) N is the number of independent experiments in which each strain was tested for survival
(b) p-values were calculated in comparison to the parental strain DA650

## Sheet: Table S5
Table S5: Polimorphisms in the region between positions 7098350 and 12463435 of chromosome V of strain AY125
Position	N2 allele	AY125 allele	Gene name	Protein change
7403446	A	G	srj-13	NA
7426233	A	T	srw-68	V140D
8117256	G	A	myo-5	G1838R
8633529	G	A	oac-29	S291F
8788481	G	A	sup-37	A424T
8963428	C	G	nhr-44	K145N
9911393	GTT	GTTT	mec-9	NA
10455122	G	A	F22E12.1	P472S
10643607	A	T	C32C4.1	I374F
10652773	G	A	ugt-35	NA
11468947	G	A	aat-6	NA
11492508	G	A	T11F9.19	NA
11550891	G	A	F38B7.3	G253D
11596680	G	A	srx-81	NA
11863574	A(G)12	A(G)13	R13H4.6	NA
12016468	A	G	pkc-1	M623T
12166948	G	GC	col-37	NA
12167445	C	G	col-37	NA
NA indicates "non affected", i.e. a conservative change
